# Supplementary material for: How do the smart travel ban policy and intercity travel pattern affect COVID-19 trends? Lessons learned from Iran
Source: PLoS One. 2022 Oct 18;17(10):e0276276. doi: 10.1371/journal.pone.0276276 (PMC9578609; doi:10.1371/journal.pone.0276276)
Supplement: S1 File — (XLSX) [file pone.0276276.s002.xlsx]

## Sheet: Sheet1
week	Weekly intercity traffic Flow	Weekly COVID new cases	Weekly COVID new deaths
1	10174583	370	30
2	9619593	4359	90
3	8586473	6617	390
4	7568174	8280	919
5	5193233	12688	945
6	3956043	20851	916
7	5844220	15009	938
8	7612180	11302	726
9	10339287	8700	616
10	10608366	7452	517
11	10991706	9045	450
12	10757159	11944	361
13	11762307	15017	398
14	13048962	15016	377
15	13530499	20488	457
16	12477990	15369	525
17	12374457	17737	733
18	12116363	17462	847
19	11976644	17705	1021
20	11829253	17291	1187
21	11572295	16720	1344
22	11629857	17083	1498
23	11789406	17681	1477
24	12396083	18363	1366
25	12626955	16258	1199
26	12533164	15939	1045
27	13769895	15147	873
28	13121775	12861	795
29	13010825	15029	869
30	12928441	18397	1039
31	12840416	23684	1270
32	12528712	24714	1345
33	11876084	27782	1531
34	11841992	30009	1772
35	11877214	34504	2115
36	11760150	48061	2493
37	9936538	58848	2931
38	10688752	74522	3173
39	10955042	90055	3314
40	7101974	94020	3199
41	7262242	94438	2600
42	8273928	75572	2032
43	9028519	53244	1546
44	8917203	43552	1167
45	9544782	42226	897
46	9882801	43085	681
47	10729240	43781	603
48	10325823	42557	604
49	10840237	44562	582
50	11098695	46966	529
51	10717816	51373	473
52	10965279	54406	532
53	11262748	57025	558
54	11437208	58286	613
55	11515993	58088	557
56	12867426	54707	580
57	11628628	52538	574
58	12339904	70171	653
59	11644527	120438	1163
60	9774281	164721	1969
61	9512096	164676	2738
62	9952478	140268	3012
63	9930545	128017	2483
64	9635042	105058	2192
65	12065554	83730	1761
66	12498910	70229	1374
67	12058496	68198	1245
68	12246674	58769	983
69	12790385	67448	950
70	13168230	70423	842
71	13204885	81747	928
72	12339131	111426	1027
73	11868819	141818	1248
74	11284360	159714	1482
75	11613954	205508	2071
76	11924762	241509	2742
77	10926259	266714	3656
78	8074899	257131	4068
79	9555656	252898	4477
80	11663542	213719	4262
